# Supplementary material for: Type 2 Diabetes in Obesity: A Systems Biology Study on Serum and Adipose Tissue Proteomic Profiles
Source: Int J Mol Sci. 2023 Jan 3;24(1):827. doi: 10.3390/ijms24010827 (PMC9821208; doi:10.3390/ijms24010827)
Supplement: Supplementary file 1 [file ijms-24-00827-s001.zip]

Archive with 1 entries (1 files):
- ijms-2082656-supplementary.pdf
